# Supplementary material for: Interferon-alpha2 treatment of patients with polycythemia vera and related neoplasms favorably impacts deregulation of oxidative stress genes and antioxidative defense mechanisms
Source: PLoS One. 2022 Jun 30;17(6):e0270669. doi: 10.1371/journal.pone.0270669 (PMC9246201; doi:10.1371/journal.pone.0270669)
Supplement: S1 Table — In addition, data from the same patients compared to controls (data set 2) and another cohort (data set 1) are presented. Ctrl: control; rIFNα: interferon-alpha2; ET: essential thrombocythemia; PV: polycythemia vera; PMF: primary myelofibrosis; FC: fold change; FDR: false discovery rate. (XLSX) [file pone.0270669.s001.xlsx]

## Sheet: Ark1
S1 Table. The significantly most up- or downregulated genes in patients with ET, PV or PMF during treatment with rIFNα (data set 2).
In addition, data from the same patients compared to controls (data set 2) and another cohort (data set 1) are presented.
	Data set 1		Data set 2		Data set 2		Data set 1		Data set 2		Data set 2		Data set 1		Data set 2		Data set 2
	Ctrl vs baseline		Ctrl vs baseline		Baseline vs rIFNα		Ctrl vs baseline		Ctrl vs baseline		Baseline vs rIFNα		Ctrl vs baseline		Ctrl vs baseline		Baseline vs rIFNα
	ET		ET		ET		PV		PV		PV		PMF		PMF		PMF
Symbol	FC	FDR	FC	Pvalue	FC	Pvalue	FC	FDR	FC	Pvalue	FC	Pvalue	FC	FDR	FC	Pvalue	FC	Pvalue
ADH7	1.24411	0.0049116	-1.01	0.866881	-1.02	0.819253	1.23857	0.000442193	1.03875	0.25934	-1.05	0.137537	1.33825	0.0132052	1.06	0.431144	1.01	0.921989
AKR1A1	-1.08808	0.225651	1.25	0.00539401	1.21	0.0184813	-1.11322	0.10669	-1.01983	0.715992	1.17	0.000241228	-1.10947	0.358946	-1.02	0.84448	1.07	0.387423
AKR1B1	-1.47864	1.48608e-05	-1.12	0.0950615	1.06	0.355214	-1.60026	4.41754e-07	-1.44052	7.54e-05	1.06	0.16045	-1.8122	0.0002019	-1.6	9.44e-05	-1.01	0.890335
AKR1C3	-1.31998	0.177966	-1.06	0.768361	1.16	0.304018	-1.35049	0.0646389	1.12954	0.49835	-1.04	0.701854	1.27788	0.385079	-1.14	0.65042	1.2	0.330802
ALB	1.13898	0.0209799	-1.04	0.304994	-1.1	0.140727	1.12828	0.00786525	1.05263	0.111622	-1.06	0.1046	1.08301	0.166308	1.02	0.736684	-1.07	0.458205
ALDOA	-1.28044	0.00152657	1.09	0.227128	1.14	0.0328439	-1.24605	0.00200725	1.03778	0.51298	1	0.970021	-1.35244	0.0106321	-1.2	0.072992	-1.02	0.784576
ALOX12	1.37503	0.104242	1.43	0.0269011	-1.03	0.754345	1.33856	0.0285347	1.48281	0.0101065	-1.17	0.186173	1.10966	0.667539	1.68	0.0375817	-1.19	0.130117
ANGPTL7	1.05605	0.254145	-1.06	0.275209	-1.04	0.534098	1.0375	0.333227	-1.00301	0.92957	-1.04	0.201061	-1.00909	0.893972	-1	0.982831	-1.06	0.44343
AOX1	1.06531	0.297987	1.03	0.61424	-1.03	0.630759	1.04321	0.283662	1.05443	0.217059	-1.07	0.153858	1.24312	0.0051356	1.19	0.0832964	-1.07	0.397488
APOE	1.08298	0.10693	-1.01	0.907351	1.04	0.471938	1.065	0.119846	-1.02287	0.543393	1.01	0.809606	1.08141	0.299868	1.02	0.778055	-1.1	0.217398
ATM	-1.27132	0.000556672	-1.11	0.142903	1.04	0.548199	-1.29948	2.26567e-06	-1.16004	0.0115099	-1.01	0.765783	-1.47032	0.000238224	-1.09872	0.338602	-1.03203	0.682469
ATOX1	1.25372	0.00098475	1.29	0.00022639	1.15	0.0650018	1.2743	5.248e-06	1.19599	7.04e-05	1.21	2.09e-05	1.46838	0.00105233	1.24	0.00982887	1.17	0.0847006
BNIP3	-1.15569	0.00735079	-1.19	0.00115837	-1.01	0.839451	-1.22479	5.91846e-05	-1.22741	4.38e-06	1.05	0.204034	-1.05792	0.684785	-1.25	0.00185404	-1.09	0.316683
CAT	-2.39115	1.2737e-08	-1.95	1.63e-06	-1.52	8.76e-05	-1.85436	6.39734e-06	-1.06796	0.517753	-1.43	0.000180017	-1.11089	0.588986	-1.24	0.277415	-1.09	0.488653
CCL5	1.04534	0.720007	1.23	0.0651055	1.04	0.58366	-1.31615	0.0327337	-1.15277	0.182768	1.11	0.108064	-1.67207	0.0294576	-1.27	0.18671	-1.05	0.657427
CCND1	1.30937	8.98e-06	1.03	0.648535	1.07	0.315441	1.25276	2.89727e-06	1.09117	0.0324121	-1.06287	0.111061	1.90655	0.00855323	1.17984	0.0331411	-1.06688	0.349136
CCS	-1.17074	0.0126828	1.02	0.619853	-1.08	0.244552	-1.11726	0.021387	1.15588	0.00861067	-1.02	0.744909	1.2613	0.062587	1.54	7.09e-05	-1.16	0.0876008
CSDE1	-1.46862	1.28039e-05	-1.41	5.32e-08	-1.33	0.000668983	-1.32882	4.83629e-05	-1.09306	0.109838	-1.23	0.00194805	-1.12307	0.129474	-1.02	0.746946	-1.27	0.0260863
CXCR4	-2.13617	3.66e-09	-1.14	0.176939	1.15	0.036067	-2.03404	1.09918e-11	-1.07159	0.313311	1.2	0.00705358	-2.75693	1.54022e-09	-1.21611	0.112912	1.05014	0.561286
CYBA	-1.20026	1.20089e-05	1.04	0.378832	-1.07	0.270331	-1.21727	1.29939e-08	1.05069	0.148586	-1.06	0.153272	-1.33342	2.58334e-06	-1	0.992255	-1.01	0.85193
CYBB	-1.73959	0.000265292	-1.14	0.263365	1.16	0.18497	-1.56693	7.34054e-06	-1.38052	0.000128626	1.3	0.000272332	-1.20263	0.21822	-1.21	0.214967	1.19	0.0412706
CYGB	-1.03779	0.394141	-1.08	0.135553	-1.09	0.195788	-1.01913	0.674424	1.05235	0.14367	-1.04	0.259314	-1.09694	0.200865	1.02	0.758601	1.03	0.715947
DEFA1	1.08287	0.810948	1.64	0.0850626	1.71	0.0468574	1.19405	0.521549	1.01265	0.964563	1.49	0.0405275	3.48774	0.0002019	1.94	0.116651	1.2	0.212234
DEFA4	1.47408	0.183841	1.8	0.0426673	1.74	0.0209509	1.59521	0.0646163	1.25593	0.36738	1.5	0.0409595	11.9428	9.43339e-07	5.02	0.000457407	1.14	0.409423
DEFA5	1.13224	0.00596194	1.11	0.00917469	1.04	0.385635	1.1263	0.00135434	1.12374	0.00301698	-1.05	0.185537	1.05657	0.397448	1.18	0.00380118	-1.01	0.865667
DEFA6	-1.00278	0.961951	-1.03	0.461512	-1.05	0.333953	-1.04812	0.19399	-1.04447	0.250607	1.02	0.558323	1.0233	0.773479	-1.02	0.700825	1.09	0.25562
DEFB1	1.04653	0.243952	1.02	0.69187	-1.02	0.753315	1.04407	0.209023	-1.06328	0.042235	1.06	0.142296	1.18306	0.0335826	-1.04	0.409933	1.01	0.876893
DEFB103A	1.26371	0.000678729	1.03	0.489751	-1.04	0.366155	1.22658	4.95735e-06	1.08048	0.0637557	1	0.936146	1.21949	0.00591281	1.15	0.0487772	-1.02	0.846145
DEFB104A	1.03779	0.441339	-1.02	0.611679	1.05	0.311962	1.00987	0.820849	1.01373	0.642162	-1.04	0.230513	1.05218	0.434164	1.06	0.268847	-1.02	0.744256
DEFB105A	1.01182	0.820251	-1.1	0.074143	-1.03	0.559539	1.02249	0.639143	-1.00448	0.917688	-1.06	0.225514	1.00261	0.978241	-1.04	0.612235	1.14	0.136653
DEFB106A	1.07684	0.181349	1.05	0.389002	1.18	0.0360539	1.02401	0.614951	1.04347	0.386629	-1.1	0.10409	-1.05073	0.494443	-1.06	0.418337	1.07	0.382946
DEFB107A	1.10381	0.0577053	-1.02	0.627986	-1.02	0.712791	1.10843	0.0268357	-1.02867	0.381218	1.05	0.190065	1.0923	0.114267	1.2	0.00196711	-1.11	0.157969
DEFB108B	1.1552	0.00198078	1.06	0.139479	1.05	0.323392	1.13962	0.00508956	1.04398	0.123803	-1.05	0.149802	1.03974	0.510367	1.05	0.324031	-1.05	0.548999
DEFB114	-1.01795	0.523208	1.01	0.696693	-1	0.935862	-1.03907	0.0767269	-1.0151	0.519281	-1.02	0.501458	-1.03599	0.350804	1	0.954407	-1.02	0.734597
DEFB118	1.1396	0.0323174	-1.03	0.666143	-1.08	0.24314	1.11494	0.0242815	1.04991	0.222294	1.01	0.899091	1.02984	0.727131	1.11	0.140836	1.1	0.214991
DEFB119	1.09974	0.0774254	1.07	0.101115	1.01	0.841305	1.03637	0.36356	1.00148	0.96507	-1.01	0.69632	1.07589	0.215049	1.09	0.168078	-1.01	0.923211
DEFB121	1.17349	0.0159933	-1.02	0.734631	-1.04	0.451525	1.1706	0.0019518	1.06502	0.144125	-1.03	0.579467	1.12627	0.123571	1.07	0.312918	1.05	0.500577
DEFB122	1.13723	0.0479437	1.05	0.457616	1.01	0.898012	1.17246	0.00139408	1.03267	0.457511	-1.04	0.323914	1.22376	0.0330433	1.12	0.164213	-1.1	0.263159
DEFB123	1.13181	0.0129728	-1.03	0.55798	-1	0.969441	1.06656	0.0984239	1.03395	0.330228	-1.05	0.0870678	1.02897	0.702771	1.07	0.256663	1	0.97391
DEFB124	1.00071	0.992681	1.04	0.497303	1.05	0.412974	1.00241	0.965584	1.02282	0.701492	-1.04	0.504336	1.06913	0.392961	1.08	0.360544	-1.05	0.511295
DEFB125	1.06165	0.235316	-1.06	0.213008	-1.02	0.704504	1.04352	0.301191	-1.04081	0.311969	-1.01	0.796943	1.05148	0.481019	-1.12	0.0953642	1.14	0.0855577
DEFB126	1.11166	0.0398452	-1.02	0.693018	-1	0.977099	1.05014	0.151745	1.03064	0.431464	-1.05	0.302975	1.00659	0.954675	1.09	0.266318	-1.01	0.868355
DEFB127	1.08032	0.203746	-1.03	0.679997	-1.12	0.109913	1.08744	0.106455	1.04384	0.380058	-1.02	0.703904	1.07194	0.385521	1	0.963006	1.01	0.962284
DEFB129	1.21433	0.000912368	1.07	0.154178	-1.09	0.197612	1.17172	0.000347991	1.06812	0.0599259	1.01	0.809855	1.18426	0.000247381	1.15	0.0178585	-1.06	0.484895
DEFB132	1.0483	0.151876	-1.02	0.605416	-1.06	0.25101	1.01927	0.510954	1.0099	0.736895	-1.01	0.877436	-1.00519	0.913735	1.09	0.0827457	1.01	0.867135
DEFB4	1.09924	0.0412989	-1.09	0.0700008	-1.02	0.638445	1.06963	0.10101	-1.0361	0.279288	-1.02	0.509609	-1.00322	0.967702	-1.05	0.427833	1.04	0.668817
DEFT1P	1.05395	0.401148	1.21	0.00649998	1.24	0.0385027	1.05723	0.28529	1.10099	0.152646	1.03	0.587246	1.80895	0.000245455	1.49	7.94e-05	-1.06	0.546717
DGKK	-1.0042	0.943364	1.04	0.334366	1.08	0.101976	-1.03	0.456091	-1.05749	0.0692735	1.11	0.00498678	-1.11556	0.127484	1.09	0.116339	1.17	0.140756
DHCR24	-1.08293	0.0665812	-1.02	0.743515	-1.03	0.673559	-1.07344	0.044595	1.01455	0.709167	-1	0.876603	1.14882	0.282121	1.01	0.871607	1.09	0.262182
DUOX1	1.28587	1.34827e-05	1.03	0.464278	1.06	0.324505	1.22154	3.32639e-06	1.00828	0.812142	-1	0.942016	1.33526	8.66352e-05	1.14	0.00289187	-1.09	0.3331
DUOX2	1.04017	0.252339	-1.04	0.712067	1.04	0.678829	1.01836	0.596283	1.13356	0.169189	-1.12	0.142554	1.03244	0.464396	-1.61	0.0062994	-1.1	0.492483
DUSP1	-1.05976	0.672225	-1.02	0.706829	1.05	0.521859	-1.00408	0.972727	-1.13537	0.0568336	1.07	0.181466	-2.21985	0.000806555	-1.22	0.0179252	-1.11	0.146854
EPHX2	-1.32352	5.98969e-06	-1.05	0.301408	-1.03	0.525557	-1.30586	8.28362e-07	-1.01617	0.671606	1.02	0.600278	-1.4015	1.93266e-05	1.08	0.22233	1.04	0.575046
EPX	1.05364	0.233143	1.06	0.174259	1.1	0.0863693	1.0259	0.525484	1.0189	0.614594	1.03	0.546309	1.35253	0.0778161	1.21	0.00350426	1.01	0.932805
FOXM1	-1.01065	0.849566	1.27	0.00306219	1.1	0.171107	-1.04436	0.204618	1.39628	3.1e-05	-1.02	0.64149	1.33339	0.00661286	-1.05	0.688196	1.02	0.846242
FOXO1	-1.13887	0.0998676	1.04	0.560365	1.01	0.889679	-1.21923	0.0112346	-1.14449	0.0775009	-1.07	0.213375	-2.08308	4.3525e-06	-1.34682	0.0154314	-1.07555	0.38124
FOXO3	1.20245	0.212314	1.45	0.0164501	-1.5	0.000710905	1.63254	6.30279e-05	1.62082	6.14657e-05	-1.48298	2.29975e-06	1.65267	0.00757422	1.90887	0.000488905	-1.72673	0.002552
FTH1	1.08628	0.307338	-1.14	0.189218	-1.03	0.660139	1.36242	0.00020903	-1.03205	0.646709	-1.1	0.104719	-1.10192	0.507644	-1.12	0.408526	-1.11	0.351592
G6PD	-1.28766	0.0536342	1.09	0.432446	-1.19	0.097953	-1.15507	0.132871	1.53796	0.00186444	-1.12	0.188152	-1.27018	0.151335	2.55	5.15e-06	-1.32	0.0813289
GCLC	-1.03242	0.786854	1.15	0.334629	1.01	0.92315	1.39594	0.00790568	1.42526	0.0083535	-1.21	0.00209346	2.38681	0.000176754	2	0.000555478	-1.33	0.0326227
GCLM	1.25806	0.0982103	1.07	0.682036	1.09	0.607449	1.47532	9.21076e-05	1.29495	0.0287537	1.19	0.077027	3.32564	7.49388e-07	1.27	0.192358	1.09	0.312175
GLRX	-1.04704	0.792503	1.08	0.281731	1.19	0.0138111	1.24037	0.054645	-1.07236	0.162866	1.15	0.00356704	1.78343	0.00238901	-1.05	0.649157	1.08	0.311777
GLRX2	-1.00663	0.939595	1.18	0.065	1.15	0.0549309	-1.00034	0.99634	-1.12825	0.0941734	1.18	0.00657769	1.40493	0.00883412	1.12	0.321707	1.03	0.749917
GPI	-1.34244	0.00350183	1.02	0.66459	-1.04	0.508144	-1.47311	3.38134e-05	1.10296	0.00893504	-1.02	0.562549	1.128	0.609012	1.2	0.0086643	1.06	0.39106
GPR156	1.30611	0.000109261	1.42	9.81e-05	-1.02	0.7004	1.28314	7.41676e-06	1.27549	0.00376734	1.1	0.0969032	1.24869	0.00467551	1.68	8.02e-06	-1.01	0.889528
GPX1	1.44553	0.00161841	1.04	0.591303	-1.07	0.298496	1.32494	0.00129635	1.09186	0.0942169	-1.08	0.184462	1.74161	6.71756e-05	1.18	0.0496461	1.09	0.399067
GPX2	1.22014	0.00242668	-1.02	0.813303	1.08	0.119213	1.17198	0.00105903	-1.05716	0.329559	1.01	0.896261	1.07567	0.299665	-1.17	0.0797955	1.15	0.076158
GPX3	1.10909	0.203577	1.08	0.278873	-1.01	0.795648	1.09623	0.107784	1.03241	0.644018	-1.06	0.25771	1.24899	0.0383949	1.09	0.323717	-1.06	0.430786
GPX4	1.09555	0.29867	1.02	0.699251	-1	0.993624	1.12943	0.147432	1.03948	0.246364	1.01	0.680284	1.25784	0.0273938	1.07	0.253334	-1.03	0.695363
GPX5	1.04116	0.377243	-1.08	0.333872	1.02	0.788698	1.09107	0.0323681	-1.17048	0.0308218	1.1	0.0599978	1.01161	0.857316	1.16	0.144509	-1.02	0.876868
GPX7	-1.11786	0.191536	-1	0.924916	-1.07	0.348801	-1.28738	0.000120667	1.04989	0.175751	-1.01	0.855432	1.1961	0.385765	1.08	0.185069	1.14	0.119562
GPX8	1.14684	0.0306322	-1.05	0.556466	1.01	0.867432	1.15155	0.000532185	1.09588	0.0683356	-1.1	0.0668351	1.22645	0.00465766	-1	0.945503	-1.08	0.345958
GSR	-1.0292	0.726662	1.09	0.0577266	1.03	0.534908	1.0806	0.188641	-1.10533	0.0272074	1.15	0.0020628	1.50559	7.04023e-06	1.08	0.227529	-1.07	0.406599
GSS	-1.12332	0.0490282	1.01	0.926977	1.01	0.901946	-1.18284	0.000327903	-1.00481	0.901329	-1.03	0.493176	-1.15491	0.0532407	1.12	0.108812	-1.09	0.284476
GSTA2	1.05207	0.302623	-1.09	0.124774	-1.02	0.672128	1.03396	0.385751	-1.0744	0.0600116	-1.02	0.527022	1.02354	0.740549	-1.08	0.236494	-1.12	0.293093
GSTM3	-1.051	0.45808	1.16	0.224296	-1.06	0.345291	-1.1076	0.0208287	1.05964	0.463897	1.07	0.159113	-1.21025	0.00875404	1.14	0.408008	1.12	0.13893
GSTM4	-1.29233	0.00556829	1.01	0.901203	1.08	0.160262	-1.21792	0.00875292	-1.25793	0.00324087	1.16	0.00257429	-1.37681	0.0246645	-1.2	0.101448	1.04	0.620715
GSTP1	-1.13753	0.0766484	-1	0.998452	-1.04	0.558586	-1.29502	0.0028111	-1.06946	0.194	1.06	0.147963	1.00599	0.974763	-1.14	0.0849479	1.05	0.514558
GSTT1	-1.05466	0.429181	-1.02	0.748128	1	0.969576	-1.04191	0.442913	-1.02115	0.592508	1.06	0.144786	-1.04726	0.64249	1.09	0.138882	-1.01	0.86222
GSTT2	-1.06422	0.200094	1.06	0.17881	1.01	0.851599	-1.06984	0.0712308	1.03172	0.386858	-1.01	0.763636	1.03654	0.68272	1.09	0.153914	-1.09	0.239905
GSTZ1	1.23496	0.000417659	-1.4	1.82e-06	-1.19	0.00795992	1.19205	4.79052e-05	-1.12751	0.0061389	-1.34	4.3e-06	1.35311	2.92992e-05	-1.2	0.0233725	-1.34	0.0118167
GTF2I	-1.89846	4.83483e-08	1.12	0.226369	1.17	0.050845	-1.61241	1.18146e-07	-1.04063	0.538786	1.13	0.00166364	-1.67234	2.02256e-05	-1.23	0.0784224	1.05	0.597815
HMOX1	-1.02471	0.778405	1.04	0.72717	1.08	0.154997	1.0572	0.542815	1.13209	0.144771	-1.11	0.113344	-1.29369	0.0389384	-1.09	0.53418	-1.19	0.141071
HSPA1A	-1.79372	0.00229124	1.17	0.0223944	1.21	0.0187223	-1.21939	0.164124	1.06083	0.199417	1.2	0.0013425	-1.58776	0.00870544	-1.07	0.403949	1.14	0.184169
IDH1	-1.07232	0.368702	1.03	0.508651	1.08	0.221482	1.0609	0.393002	1.02877	0.475766	1.01	0.820065	1.35603	0.00469412	-1.06	0.383762	-1.03	0.666332
IPCEF1	-1.11609	0.164695	1.03	0.90434	-1.87	0.00149172	-1.04881	0.521159	1.38078	0.108529	-1.33	0.0144715	-1.13487	0.109302	1.44	0.263101	-1.37	0.0656757
KRT1	1.26059	0.440978	1.07	0.293348	1.07	0.517562	1.41534	0.119202	1.05807	0.256837	-1.04	0.476484	1.55417	0.240586	1.05	0.485537	1.04	0.734983
LPO	1.28756	0.00101705	-1.06	0.200541	-1.1	0.0996196	1.26631	1.65092e-05	-1.0268	0.434403	-1	0.947279	1.21398	0.0180179	1.04	0.476836	-1.02	0.778106
MB	-1.0138	0.783498	-1.06	0.0971791	-1.05	0.349225	-1.05055	0.137107	1.0364	0.237001	-1.04	0.256202	-1.07414	0.242369	1.08	0.140785	1.09	0.271646
MBL2	1.00586	0.890785	1.07	0.298669	1.02	0.76141	-1.01747	0.553374	1.11149	0.0129806	1.05	0.173363	1.02797	0.58177	1.2	0.0525302	1.06	0.566246
MGST1	1.04029	0.496909	1	0.993952	1.1	0.0902798	1.04959	0.362524	-1.04931	0.220253	1.09	0.0143579	1.34609	0.00184004	1.01	0.884746	1.05	0.504576
MGST2	-1.00443	0.947176	1.03	0.705581	1.15	0.0409301	-1.00376	0.94721	-1.02084	0.747008	1.1	0.0160222	1.31618	0.0335025	1.23	0.0962842	1.07	0.634606
MGST3	1.00281	0.97889	1.49	0.010023	1.24	0.122446	-1.08288	0.277047	1.2806	0.0156473	1.29	0.0187422	1.81493	1.70213e-05	3.33	1.72e-05	1.09	0.625603
MPO	1.31392	0.00473283	1.18	0.00872656	1.17	0.0217302	1.23735	0.00630728	-1.16251	0.00194906	1.18	1.74e-05	5.46619	5.83612e-05	-1.18	0.018815	1.05	0.54377
MPV17	-1.06375	0.276929	1	0.987347	1.02	0.726589	-1.16828	0.0124692	1.15606	0.0170996	-1.08	0.0701449	-1.1256	0.276278	1.31	0.00399973	-1.06	0.539093
MSRA	-1.16183	0.145573	2.6	3.68e-09	1.93	0.000212979	1.09179	0.305871	1.49584	0.000152462	2.16	1.17e-08	1.22592	0.124225	1.41	0.00601819	1.82	4.85e-05
MT2A	1.62542	8.66848e-05	1.04	0.39366	1.07	0.262728	1.76185	6.66748e-07	-1.01411	0.680597	1.08	0.0554857	1.69825	0.000866992	1.05	0.403123	-1.01	0.8404
MT3	1.16294	0.00363029	-1	0.937792	-1.04	0.507069	1.14036	0.00460638	1.06556	0.0238804	1.01	0.844987	1.18055	0.0130011	1.25	0.000202615	-1.14	0.14418
MTL5	-1.11609	0.164695	-1.05	0.303678	-1.02	0.761914	-1.04881	0.521159	-1.00297	0.936154	-1.07	0.0658355	1.38068	0.000400983	-1.06	0.380071	1.03	0.764677
NCF1	-1.16847	0.217282	1.09	0.352398	1.07	0.369557	-1.11585	0.223033	1.10665	0.178672	1.15	0.0121607	-1.63555	0.00210835	-1.08	0.5269	1.08	0.442672
NCF2	-1.27189	0.0154806	1.05	0.493136	1.11	0.0942165	-1.00084	0.992701	1.12397	0.072216	1	0.960355	-1.69551	4.65269e-05	-1.09	0.362588	-1.02	0.837796
NRF2/NFE2L2	-1.42502	1.10587e-05	-1.18	0.00742761	-1.05	0.293089	-1.52956	1.52232e-11	-1.17597	0.00076694	-1.03	0.368068	-1.40697	0.00148954	-1.08	0.330211	-1.01	0.869429
NME5	-1.0419	0.338054	-1.08	0.197461	-1.04	0.634147	-1.06345	0.15489	1.02437	0.529021	-1.02	0.64372	-1.05669	0.400543	1.06	0.397642	1.13	0.0957736
NOS2	1.01656	0.785278	-1.01	0.831154	-1.01	0.817544	1.01772	0.709224	1.00599	0.889317	-1	0.932171	1.06347	0.481821	1.12	0.161578	1	0.989918
NOX4	1.14485	0.0157565	1.05	0.27916	1.04	0.37397	1.08793	0.0100894	1.00141	0.963837	1.02	0.558641	1.05974	0.305238	1.02	0.793104	1.06	0.43956
NOX5	1.15265	0.0335373	1.01	0.875679	1.01	0.865344	1.11795	0.0182781	1.04161	0.370467	-1.02	0.659559	1.05306	0.535333	-1.03	0.687028	1.1	0.275614
NQO1	1.1094	0.0407735	-1.02	0.61121	-1.01	0.914968	1.07521	0.0165519	-1.00639	0.816004	1.01	0.657263	1.12104	0.0643085	1.05	0.388171	-1.08	0.350152
NQO2	-1.2121	0.303388	-1.45	0.0457618	-1.21	0.00288251	1.2068	0.242467	1.47051	0.00751869	-1.45	1.75e-05	-1.04858	0.861513	-1.24	0.337654	-1.24	0.0657608
NUDT1	1.08744	0.146677	1.1	0.061434	1.07	0.210011	1.03879	0.459139	-1.01283	0.756077	1.11	0.00354999	1.66409	3.81689e-05	1.14	0.116765	-1.01	0.940861
OXR1	-1.52662	4.07722e-07	-1.24	0.00985532	-1.1	0.22262	-1.49034	9.56082e-09	-1.10518	0.0888338	1.01	0.817369	-1.327	0.0266717	-1.09	0.381109	1.04	0.705432
OXSR1	-1.17241	0.013831	1.06	0.140865	1.02	0.688703	1.01124	0.840426	1.12904	0.00367528	-1.06	0.0947388	1.059	0.516462	1.09	0.14559	-1.04	0.555085
PDLIM1	1.06549	0.5695	1.55	0.000484347	1.12	0.137379	1.00462	0.968885	1.31556	0.00708611	-1	0.97431	1.38689	0.115125	1.46	0.00835754	-1.25	0.0455788
PFKM	-1.06592	0.170469	1.25	5.25e-06	1.14	0.0118454	-1.05193	0.278848	1.01213	0.768759	1.09	0.0151108	1.12981	0.134654	1.35	1.41e-05	-1.03	0.791759
PFKP	-1.09995	0.203199	1.12	0.130722	1.16	0.042885	-1.19029	0.00680999	-1.12499	0.0641154	1.21	0.0028851	-1.17846	0.205953	1.02	0.841249	-1.03	0.726658
PGD	-1.69281	0.000637984	-1.01	0.942528	1.01	0.897648	-1.29371	0.0211477	1.25564	0.0134838	-1.09	0.156175	-1.35202	0.0839337	1.16	0.379008	-1.05	0.608745
PGM1	-1.2235	0.027354	1.09	0.152348	1.11	0.0851469	1.00628	0.946021	1.12467	0.0196911	-1.05	0.203251	1.02453	0.894081	1.01	0.902832	1.01	0.917563
PNKP	-1.07959	0.29695	1.04	0.563808	1.09	0.174768	-1.12426	0.0442956	-1.02072	0.702157	1.06	0.196182	-1.16899	0.18752	-1.17	0.11937	1.02	0.7894
PRDX1	-1.21842	0.0181048	1.02	0.853564	1.19	0.0358816	-1.20242	0.00298734	-1.15089	0.0222643	1.23	0.000714101	1.29787	0.0156495	1.12	0.379985	1.08	0.519326
PRDX2	1.57776	0.0114989	1.01	0.958784	-1.57	0.00789568	1.72179	0.000364059	1.44752	0.00596271	-1.35	0.000930046	4.41042	9.08834e-06	3.24	2.35e-06	-1.66	0.000846379
PRDX3	-1.43124	0.000412359	-1.2	0.0159095	1.05	0.450052	-1.19623	0.0288969	-1.14153	0.0172358	1.02	0.759793	-1.09128	0.462634	-1.28	0.0234966	-1.09	0.38241
PRDX4	-1.02404	0.889594	1.25	0.092593	1.33	0.00394711	-1.107	0.384314	-1.12403	0.211654	1.32	0.000359043	1.7531	0.00651171	1.05	0.782774	1.2	0.253745
PRDX5	1.00834	0.910475	-1.05	0.515327	-1.01	0.766908	1.06299	0.311317	1.14462	0.0223226	-1.06	0.0961579	1.41949	0.00106166	1.23	0.0430194	-1.03	0.690862
PRDX6	1.34237	0.0267605	1.31	0.0260796	-1.21	0.0175121	1.47681	5.20742e-05	1.50007	3.53e-05	-1.08	0.272096	1.75992	0.000822524	2.41	3.43e-07	-1.22	0.0583396
PREX1	-1.76613	0.000229081	-1.35	0.00237927	-1.05	0.441214	-1.41852	0.00109709	-1.12008	0.130827	-1.13	0.0267914	-2.63073	2.26854e-07	-1.63	0.000917011	-1.14	0.271949
PRG3	1.06471	0.118131	-1.08	0.157492	-1.07	0.223132	1.05601	0.0966177	1.03169	0.470515	-1.05	0.391091	1.75304	0.00427809	1.09	0.24571	-1.01	0.891506
PRNP	-1.55541	0.00817448	-1.36	0.0190183	1.09	0.165446	-1.31434	0.0381047	-1.36281	0.0105402	1.09	0.400488	-1.74897	0.00219323	-1.57	0.00996666	-1.16	0.344547
PRPS1	-1.44399	1.27873e-09	-1.18	0.000595603	1.05	0.446344	-1.53704	5.09332e-13	-1.248	3.01e-05	1.05	0.365591	-1.25132	0.0231253	-1.2	0.011911	1.11	0.379185
PRPS2	-1.13893	0.297703	1.14	0.248803	1.27	0.0100937	1.01005	0.924634	-1.05403	0.531231	1.18	0.0302135	1.23018	0.170494	1.03	0.861147	-1.03	0.812741
PTGS1	1.47509	0.00260201	1.86	0.000446154	1	0.954367	1.4834	0.000106107	1.61775	6.6e-05	-1.05	0.598645	1.64927	0.0214969	1.79	0.00945849	-1.29	0.0548854
PTGS2	-1.05491	0.814128	-1.08	0.639287	-1.22	0.128761	1.36925	0.0618582	1.49024	0.00756299	-1.17	0.247079	-1.45845	0.199496	1.03	0.897984	-1.12	0.462067
PXDN	1.09119	0.126381	-1.12	0.0233351	-1.14	0.0296997	1.0695	0.0963702	-1.00784	0.826911	-1.06	0.114044	1.12984	0.0872352	1.02	0.798165	-1	0.964747
RNF7	-1.14822	0.0415449	-1.13	0.0697227	1.01	0.93224	-1.08904	0.0666646	-1.10374	0.0289025	-1.02	0.611638	1.09222	0.377741	-1.18	0.0631599	1.02	0.777965
SCARA3	1.16335	0.0365574	-1	0.989218	-1.08	0.155761	1.13996	0.00792933	1.01376	0.740624	1.04	0.389191	1.0702	0.433308	1.13	0.0868735	-1.04	0.537247
SELS	-1.42311	0.00064726	-1.03	0.763639	1.17	0.0401651	-1.42822	5.19365e-06	-1.20437	0.00606597	1.14	0.0192099	-1.1494	0.30406	-1.22	0.105905	1.06	0.576445
SEPP1	1.23681	0.000530709	1.12	0.103555	-1.02	0.754523	1.28455	0.000126138	1.2032	0.00036361	1.16	0.00865994	3.46386	0.000159303	2.15	0.000129573	-1.11	0.509753
SFTPD	1.05573	0.271001	-1.01	0.763762	-1.05	0.421197	1.0308	0.432531	-1.02805	0.40194	1.04	0.364659	-1.08646	0.301149	1.07	0.218779	-1.01	0.888383
SGK2	1.04608	0.255759	-1.06	0.101871	-1.08	0.130779	1.05225	0.0685343	-1.00994	0.731837	1.04	0.172351	1.04118	0.452222	1.12	0.0319379	-1.08	0.480484
SIRT2	-1.31145	0.00140932	1.03	0.644845	-1.01	0.914157	-1.35845	3.21118e-06	-1.02319	0.658523	-1.05	0.326604	-1.43108	0.000257824	-1.21	0.0524789	-1.05	0.585545
SOD1	-1.13017	0.175075	-1.1	0.265832	1.1	0.141325	-1.17475	0.0607822	-1.28545	0.00144409	1.07	0.197766	1.45121	0.00959017	1.11	0.45517	-1.01	0.961648
SOD2	-1.81374	0.00323227	-1.9	0.00460783	-1.32	0.0316753	-1.56058	0.00382162	-1.46478	0.00804161	-1.28	6.78e-05	-2.12629	0.00576282	-1.58	0.1303	-1.53	0.00890602
SOD3	1.28905	0.000302129	1.08	0.190256	-1.02	0.705994	1.18922	0.000199171	1.11066	0.0273075	-1.02	0.725453	1.13033	0.0525952	1.18	0.0406665	1.05	0.63165
SQSTM1	1.27265	5.11028e-05	1.09	0.0404753	1.01	0.819131	1.2482	4.64062e-06	1.14889	0.000202662	-1.11	0.00488913	1.23758	0.0176791	1.11	0.0819996	1.03	0.709225
SRXN1	1.05555	0.552863	-1.05	0.633616	-1.17	0.0147495	1.15791	0.0463078	1.14121	0.135505	-1.16	0.000337913	1.16904	0.311445	1.42	0.0102666	-1.25	0.0128396
STK25	-1.19131	0.0134768	1.12	0.0524742	1.07	0.281606	-1.25943	0.000342708	-1.04853	0.368589	1.08	0.0773644	-1.09779	0.360775	-1.12	0.202466	1.11	0.271561
TALDO1	-1.34313	0.00926131	-1.06	0.467376	-1.08	0.106216	-1.10465	0.151263	1.15261	0.0180827	-1.17	0.00435264	-1.22472	0.0718953	1.09	0.37612	-1.23	0.0460715
TKT	-1.78661	7.32153e-06	-1.29	0.00434689	-1.1	0.139751	-1.56163	2.01289e-07	-1.05676	0.354291	-1.15	0.0239609	-1.58339	0.00143388	-1.12	0.305249	-1.13	0.143789
TP53	-1.43022	0.000256461	-1.24	0.00876727	1.2	0.00568237	-1.64686	3.56656e-06	-1.59005	2.49881e-06	1.33798	1.30761e-06	-1.64894	0.000372898	-1.99011	4.87687e-06	1.126	0.153295
TPO	-1.06178	0.258686	-1.03	0.495924	1.01	0.866305	-1.05275	0.245888	1.00122	0.972827	-1.03	0.366259	-1.074	0.318916	1.12	0.0814892	-1.04	0.688217
TTN	-1.13833	0.0912369	-1.02	0.819188	-1	0.965276	-1.36514	4.43769e-06	-1.15229	0.0411847	-1	0.946577	-1.61398	7.75374e-06	-1.33	0.00842756	1.02	0.777925
TXN	-1.043	0.811478	-1.15	0.412287	1.03	0.784819	1.37332	0.00658846	1.26754	0.0797838	-1.12	0.208535	2.23013	0.00028181	1.55	0.0430141	-1.13	0.0978245
TXNDC2	1.19704	0.00575751	-1.02	0.707146	-1.02	0.859733	1.186	0.000279562	1.03537	0.464374	-1.04	0.448152	1.25375	0.00825138	1.01	0.822896	-1.03	0.741484
TXNRD1	1.09	0.0190853	1.01	0.728966	-1.01	0.841921	1.0761	0.00550172	1.08158	0.00817524	-1.03	0.282726	1.10517	0.0294475	-1.03	0.503818	1.14	0.10338
TXNRD2	-1.04852	0.373108	1.07	0.079144	-1.02	0.730653	-1.07963	0.0314985	-1.00373	0.902393	1.06	0.0437662	-1.03468	0.629784	1.13	0.0232469	-1.07	0.348003
UCP2	-1.6957	1.75797e-07	-1.47	5.46e-05	-1.12	0.225331	-1.85627	9.04965e-09	-1.60753	4.65e-07	1.09	0.149382	-1.91926	3.88533e-06	-1.73	3.6e-05	1.02	0.78649
Ctrl: control; rIFNα: interferon-alpha2; ET: essential thrombocythemia; PV: polycythemia vera; PMF: primary myelofibrosis; FC: fold change; FDR: false discovery rate
